# Supplementary material for: Inflammatory cytokines and oral lichen planus: a Mendelian randomization study
Source: Front Immunol. 2024 Feb 7;15:1332317. doi: 10.3389/fimmu.2024.1332317 (PMC10883046; doi:10.3389/fimmu.2024.1332317)
Supplement: Supplementary Table 1 — Data sources and information for the MR study. [file DataSheet_1.xlsx]

## Sheet: Supplementary table1
Data information	Database	Sample size	Number of SNPs
BNGF	University of Bristol database	3570	9604288
CTACK	University of Bristol database	3670	9629450
Eotaxin (CCL11)	University of Bristol database	8197	10035793
FGFBASIC	University of Bristol database	7609	10031427
GCSF	University of Bristol database	7948	10030669
GROA	University of Bristol database	3544	9377973
HGF	University of Bristol database	8336	10060103
IFN-G	University of Bristol database	7745	10025323
IL1B	University of Bristol database	3348	9500545
IL1RA	University of Bristol database	3677	9630187
IL2	University of Bristol database	3514	9578109
IL2RA	University of Bristol database	3716	9643656
IL4	University of Bristol database	8168	10028096
IL5	University of Bristol database	3403	9513958
IL6	University of Bristol database	8233	10040618
IL7	University of Bristol database	3448	9555296
IL8	University of Bristol database	3565	9582337
IL9	University of Bristol database	3673	9633900
IL10	University of Bristol database	7724	10040761
IL12P70	University of Bristol database	8314	10055507
IL13	University of Bristol database	3596	9604000
IL16	University of Bristol database	3521	9613895
IL17	University of Bristol database	7804	10024148
IL18	University of Bristol database	3675	9634252
IP10	University of Bristol database	3724	9638001
MCSF	University of Bristol database	2498	9179323
MCP1	University of Bristol database	8337	10057791
MCP3	University of Bristol database	1099	7778671
MIF	University of Bristol database	3533	9597222
MIG	University of Bristol database	3724	9641046
MIP1A	University of Bristol database	3561	9584104
MIP1B	University of Bristol database	8287	10053122
PDGFBB	University of Bristol database	8337	10056151
RANTES	University of Bristol database	3454	9590307
SCF	University of Bristol database	8334	10060572
SCGFB	University of Bristol database	3721	9640824
SDF1A	University of Bristol database	7829	9981045
TNFA	University of Bristol database	3493	9564933
TNFB	University of Bristol database	1566	6498357
TRAIL	University of Bristol database	8230	10055737
VEGFA	University of Bristol database	7162	10032333
GCST90274758	GWAS Catalog database	14824	12776148
GCST90274759	GWAS Catalog database	14824	12776146
GCST90274760	GWAS Catalog database	14824	12510683
GCST90274761	GWAS Catalog database	14824	12512373
GCST90274762	GWAS Catalog database	14824	12776413
GCST90274763	GWAS Catalog database	14824	12776424
GCST90274764	GWAS Catalog database	14824	12775332
GCST90274765	GWAS Catalog database	14824	12775529
GCST90274766	GWAS Catalog database	14824	12776150
GCST90274767	GWAS Catalog database	14824	12776104
GCST90274768	GWAS Catalog database	14824	12776145
GCST90274769	GWAS Catalog database	14824	12775604
GCST90274770	GWAS Catalog database	14824	12776377
GCST90274771	GWAS Catalog database	14824	12776082
GCST90274772	GWAS Catalog database	14824	12776147
GCST90274773	GWAS Catalog database	14824	12776119
GCST90274774	GWAS Catalog database	14824	12775697
GCST90274775	GWAS Catalog database	14824	12775527
GCST90274776	GWAS Catalog database	14824	12775486
GCST90274777	GWAS Catalog database	14824	12776135
GCST90274778	GWAS Catalog database	14824	12775979
GCST90274779	GWAS Catalog database	14824	12776150
GCST90274780	GWAS Catalog database	14824	12776419
GCST90274781	GWAS Catalog database	14824	12776148
GCST90274782	GWAS Catalog database	14824	12776142
GCST90274783	GWAS Catalog database	14824	12776402
GCST90274784	GWAS Catalog database	14824	12775588
GCST90274785	GWAS Catalog database	14824	12775716
GCST90274786	GWAS Catalog database	14824	12776336
GCST90274787	GWAS Catalog database	14824	12776419
GCST90274788	GWAS Catalog database	14824	12776105
GCST90274789	GWAS Catalog database	14824	12776018
GCST90274790	GWAS Catalog database	14824	12510988
GCST90274791	GWAS Catalog database	14824	12775436
GCST90274792	GWAS Catalog database	14824	12776142
GCST90274793	GWAS Catalog database	14824	12775590
GCST90274794	GWAS Catalog database	14824	12512355
GCST90274795	GWAS Catalog database	14824	12776307
GCST90274796	GWAS Catalog database	14824	12512377
GCST90274797	GWAS Catalog database	14824	12775599
GCST90274798	GWAS Catalog database	14824	12776134
GCST90274799	GWAS Catalog database	14824	12512275
GCST90274800	GWAS Catalog database	14824	12511927
GCST90274801	GWAS Catalog database	14824	12511430
GCST90274802	GWAS Catalog database	14824	12512374
GCST90274803	GWAS Catalog database	14824	12776424
GCST90274804	GWAS Catalog database	14824	12776404
GCST90274805	GWAS Catalog database	14824	12511270
GCST90274806	GWAS Catalog database	14824	12510649
GCST90274807	GWAS Catalog database	14824	12511210
GCST90274808	GWAS Catalog database	14824	12511712
GCST90274809	GWAS Catalog database	14824	12512367
GCST90274810	GWAS Catalog database	14824	12511827
GCST90274811	GWAS Catalog database	14824	12512332
GCST90274812	GWAS Catalog database	14824	12512376
GCST90274813	GWAS Catalog database	14824	12512350
GCST90274814	GWAS Catalog database	14824	12511962
GCST90274815	GWAS Catalog database	14824	12775895
GCST90274816	GWAS Catalog database	14824	12776153
GCST90274817	GWAS Catalog database	14824	12776423
GCST90274818	GWAS Catalog database	14824	12776131
GCST90274819	GWAS Catalog database	14824	12512357
GCST90274820	GWAS Catalog database	14824	12511372
GCST90274821	GWAS Catalog database	14824	12774869
GCST90274822	GWAS Catalog database	14824	12776144
GCST90274823	GWAS Catalog database	14824	12510564
GCST90274824	GWAS Catalog database	14824	12776138
GCST90274825	GWAS Catalog database	14824	12776300
GCST90274826	GWAS Catalog database	14824	12776412
GCST90274827	GWAS Catalog database	14824	12776405
GCST90274828	GWAS Catalog database	14824	12511796
GCST90274829	GWAS Catalog database	14824	12776405
GCST90274830	GWAS Catalog database	14824	12775433
GCST90274831	GWAS Catalog database	14824	12776144
GCST90274832	GWAS Catalog database	14824	12776148
GCST90274833	GWAS Catalog database	14824	12776145
GCST90274834	GWAS Catalog database	14824	12776146
GCST90274835	GWAS Catalog database	14824	12775292
GCST90274836	GWAS Catalog database	14824	12512375
GCST90274837	GWAS Catalog database	14824	12776155
GCST90274838	GWAS Catalog database	14824	12775711
GCST90274839	GWAS Catalog database	14824	12511834
GCST90274840	GWAS Catalog database	14824	12511842
GCST90274841	GWAS Catalog database	14824	12511360
GCST90274842	GWAS Catalog database	14824	12512371
GCST90274843	GWAS Catalog database	14824	12775697
GCST90274844	GWAS Catalog database	14824	12776146
GCST90274845	GWAS Catalog database	14824	12512360
GCST90274846	GWAS Catalog database	14824	12776145
GCST90274847	GWAS Catalog database	14824	12775584
GCST90274848	GWAS Catalog database	14824	12776403
Data information	Population	Sample size	Number of SNPs
Oral lichen planus （ID: K11_LICHEN_PLANUS_WIDE）	European	ncases: 6411; n controls: 405770	21306348
Supplementary table 1. Data sources and information for the MR study.

## Sheet: Supplementary table 2
Exposure	Database	Outcome	nSNPs	Pval (IVW)	Beta (IVW)	SE (IVW)	Cochran’s Q (IVW)	Qpval (IVW)	Egger intercept	Pval (pleiotropy)
MIP1B	University of Bristol database	OLP	70	0.002	0.057	0.018	83.268	0.116	-0.008	0.236
MIF	University of Bristol database	OLP	14	0.048	0.083	0.042	9.496	0.735	0.003	0.861
IL6	University of Bristol database	OLP	13	0.055	-0.122	0.063	9.518	0.658	0.013	0.423
IL13	University of Bristol database	OLP	22	0.086	0.046	0.027	16.587	0.736	-0.008	0.458
MCP1	University of Bristol database	OLP	29	0.114	0.067	0.042	38.461	0.09	-0.002	0.889
TRAIL	University of Bristol database	OLP	34	0.117	-0.038	0.024	39.764	0.194	0.003	0.686
PDGFBB	University of Bristol database	OLP	22	0.15	0.054	0.038	14.468	0.849	-0.01	0.349
MCSF	University of Bristol database	OLP	13	0.193	-0.044	0.034	6.436	0.893	0.025	0.294
MIP1A	University of Bristol database	OLP	13	0.196	0.081	0.062	23.819	0.022	-0.008	0.771
RANTES	University of Bristol database	OLP	14	0.215	0.05	0.041	9.405	0.742	0.023	0.245
IL5	University of Bristol database	OLP	17	0.227	-0.046	0.038	18.378	0.302	0.004	0.815
IL7	University of Bristol database	OLP	14	0.232	0.066	0.055	35.423	0.001	0.026	0.366
IL8	University of Bristol database	OLP	12	0.24	0.053	0.045	3.212	0.988	0	0.985
SCF	University of Bristol database	OLP	18	0.264	-0.061	0.054	17.185	0.442	-0.018	0.234
IFNG	University of Bristol database	OLP	14	0.275	-0.064	0.059	12.794	0.464	0.005	0.746
TNFB	University of Bristol database	OLP	9	0.302	0.031	0.03	5.275	0.728	-0.008	0.613
VEGFA	University of Bristol database	OLP	27	0.364	0.031	0.034	42.953	0.02	-0.004	0.725
IL2	University of Bristol database	OLP	15	0.373	0.035	0.039	12.836	0.539	-0.003	0.811
IL2RA	University of Bristol database	OLP	16	0.406	-0.027	0.033	14.361	0.498	0	0.979
IL16	University of Bristol database	OLP	17	0.444	-0.03	0.039	24.271	0.084	-0.009	0.609
TNFA	University of Bristol database	OLP	6	0.501	0.048	0.072	6.916	0.227	-0.004	0.902
SCGFB	University of Bristol database	OLP	33	0.505	-0.016	0.024	25.877	0.769	0.006	0.582
FGFBASIC	University of Bristol database	OLP	18	0.513	-0.054	0.082	39.937	0.001	0.007	0.767
SDF1A	University of Bristol database	OLP	17	0.535	0.036	0.058	15.472	0.49	0.02	0.163
MIG	University of Bristol database	OLP	15	0.589	0.03	0.055	28.815	0.011	0.027	0.228
IL12P70	University of Bristol database	OLP	24	0.638	0.02	0.042	36.919	0.033	-0.001	0.929
IL10	University of Bristol database	OLP	16	0.64	0.024	0.052	21.894	0.111	-0.011	0.439
IL9	University of Bristol database	OLP	9	0.651	-0.026	0.057	8.512	0.385	0.151	0.142
IL17	University of Bristol database	OLP	17	0.654	0.029	0.064	25.325	0.064	-0.003	0.902
GCSF	University of Bristol database	OLP	16	0.663	0.024	0.054	15.012	0.451	0.014	0.241
IL4	University of Bristol database	OLP	18	0.711	0.021	0.056	6.036	0.993	-0.021	0.131
HGF	University of Bristol database	OLP	17	0.756	0.018	0.057	18.291	0.307	-0.014	0.332
GROA	University of Bristol database	OLP	13	0.772	-0.016	0.056	48.833	0	-0.042	0.259
IP10	University of Bristol database	OLP	11	0.793	0.012	0.046	8.314	0.598	0.008	0.653
MCP3	University of Bristol database	OLP	6	0.836	0.008	0.037	4.202	0.521	0.026	0.369
BNGF	University of Bristol database	OLP	10	0.849	0.011	0.057	11.614	0.236	-0.041	0.33
IL18	University of Bristol database	OLP	20	0.954	-0.002	0.035	27.606	0.091	0.012	0.424
IL1RA	University of Bristol database	OLP	12	0.959	0.002	0.047	9.586	0.568	-0.012	0.598
CCL11	University of Bristol database	OLP	26	0.972	0.001	0.043	33.068	0.129	-0.017	0.189
IL1B	University of Bristol database	OLP	11	0.979	0.001	0.04	9.954	0.445	0.003	0.858
CTACK	University of Bristol database	OLP	20	0.981	-0.001	0.035	24.686	0.171	-0.002	0.881
Supplementary table 2. Results of the analysis of inflammatory cytokines derived from the University of Bristol database (Inflammatory cytokines on OLP)

## Sheet: Supplementary table 3
Exposure	Gene ID	Database	Outcome	nSNPs	Pval (IVW)	Beta (IVW)	SE (IVW)	Cochran’s Q (IVW)	Qpval (IVW)	Egger intercept	Pval (pleiotropy)
GCST90274840	TNFB	GWAS Catalog database	OLP	1472	0.000355554	-0.041071	0.0115011	2255.29	4.29e-36	0.00190556	0.275291
GCST90274814	IL5	GWAS Catalog database	OLP	22	0.00288445	-0.174524	0.0585693	15.9437	0.772808	-0.00212234	0.867585
GCST90274788	FGF21	GWAS Catalog database	OLP	29	0.0295483	0.107352	0.0493323	28.1228	0.457953	-0.00579502	0.610042
GCST90274796	IL10RA	GWAS Catalog database	OLP	18	0.0298233	0.124779	0.0574377	13.272	0.717792	0.0140268	0.228039
GCST90274778	CX3CL1	GWAS Catalog database	OLP	34	0.0389411	-0.310678	0.150463	341.262	6.59e-53	-0.0547111	0.094949
GCST90274780	CXCL10	GWAS Catalog database	OLP	31	0.0631726	0.090981	0.0489678	20.2444	0.910023	0.00516119	0.564941
GCST90274762	NGFB	GWAS Catalog database	OLP	35	0.0696594	0.147229	0.0811573	72.29	0.000141225	0.00595309	0.746068
GCST90274795	IL10	GWAS Catalog database	OLP	33	0.116334	0.333265	0.212224	724.673	8.47e-132	-0.0404085	0.363323
GCST90274772	CD40	GWAS Catalog database	OLP	29	0.123962	-0.060387	0.0392543	33.2721	0.225871	-0.00939289	0.233372
GCST90274801	IL17A	GWAS Catalog database	OLP	19	0.126793	0.149751	0.0980774	44.2032	0.000539557	0.0372434	0.0856986
GCST90274842	TNFSF14	GWAS Catalog database	OLP	39	0.128843	0.0574746	0.0378451	32.1747	0.735058	0.00439838	0.556519
GCST90274816	IL7	GWAS Catalog database	OLP	22	0.130469	0.106342	0.0703202	15.2914	0.808053	0.00695368	0.684111
GCST90274818	TGFB1	GWAS Catalog database	OLP	29	0.133334	0.0707937	0.0471618	19.0533	0.896482	-0.00788506	0.381893
GCST90274821	MCP1	GWAS Catalog database	OLP	30	0.134964	0.0615667	0.041187	34.4893	0.221802	0.00997181	0.33134
GCST90274830	TNFRSF11B	GWAS Catalog database	OLP	27	0.139471	-0.0969104	0.0655791	42.938	0.0196061	0.0255808	0.0418432
GCST90274775	CDCP1	GWAS Catalog database	OLP	40	0.140735	-0.175507	0.119144	301.645	2.59e-42	-0.014624	0.542096
GCST90274822	CCL8	GWAS Catalog database	OLP	1383	0.144243	0.016568	0.0113466	1551	0.000952289	0.00126205	0.409495
GCST90274841	TNFRSF9	GWAS Catalog database	OLP	29	0.151659	0.102371	0.0714034	56.4537	0.00113217	0.0380992	0.0208411
GCST90274781	CXCL11	GWAS Catalog database	OLP	39	0.155512	-0.115587	0.0813807	128.569	9.13e-12	-0.0110333	0.555455
GCST90274793	HGF	GWAS Catalog database	OLP	33	0.163155	0.0791117	0.0567296	29.0631	0.615956	0.000751263	0.95299
GCST90274759	ADA	GWAS Catalog database	OLP	1430	0.179252	0.0153996	0.0114661	1565.15	0.00652417	0.00215248	0.155442
GCST90274811	IL2RB	GWAS Catalog database	OLP	22	0.203334	0.0749345	0.0589057	20.5741	0.485201	0.0369664	0.0198931
GCST90274833	SCF	GWAS Catalog database	OLP	53	0.220113	-0.0455271	0.0371278	67.5388	0.0724418	0.00387729	0.594373
GCST90274813	IL4	GWAS Catalog database	OLP	21	0.223263	0.103118	0.0846689	37.112	0.0113454	0.0119981	0.498385
GCST90274765	CCL19	GWAS Catalog database	OLP	35	0.225171	-0.160732	0.13252	272.098	6.12e-39	-0.00921417	0.729931
GCST90274774	CD6	GWAS Catalog database	OLP	1543	0.246406	0.0130052	0.0112198	1840.8	1.89e-07	0.00091026	0.549493
GCST90274809	IL22RA1	GWAS Catalog database	OLP	18	0.248274	-0.0897137	0.0777044	16.6206	0.480342	-0.0350283	0.0703899
GCST90274808	IL20RA	GWAS Catalog database	OLP	17	0.260364	0.0738082	0.0655763	13.4239	0.641548	-0.009959	0.499808
GCST90274786	S100A12	GWAS Catalog database	OLP	23	0.284495	0.0582009	0.0543793	16.1057	0.810603	-0.00578445	0.609099
GCST90274827	MMP10	GWAS Catalog database	OLP	29	0.285539	-0.0540525	0.050613	45.2798	0.0206644	0.002526	0.821971
GCST90274846	TNFSF12	GWAS Catalog database	OLP	42	0.289859	-0.0489962	0.0462914	49.302	0.175184	-0.00460381	0.618726
GCST90274798	IL12B	GWAS Catalog database	OLP	1514	0.311773	0.012766	0.0126207	2305.15	5.75e-36	0.00402327	0.0197176
GCST90274834	SIRT2	GWAS Catalog database	OLP	18	0.32475	0.0625824	0.0635521	15.0459	0.592178	-0.0102394	0.446853
GCST90274845	TSLP	GWAS Catalog database	OLP	22	0.328722	-0.0614796	0.0629467	13.8609	0.875498	0.0126249	0.41218
GCST90274828	NRTN	GWAS Catalog database	OLP	22	0.360977	-0.0485493	0.0531461	16.7769	0.72454	-0.00499027	0.665932
GCST90274787	FGF19	GWAS Catalog database	OLP	29	0.363685	-0.0520866	0.057341	35.6169	0.152615	0.00548445	0.723528
GCST90274825	CCL3	GWAS Catalog database	OLP	26	0.366815	0.0486499	0.0539084	44.4223	0.00972319	0.00857298	0.461239
GCST90274773	CD5	GWAS Catalog database	OLP	33	0.373471	-0.137676	0.154694	349.272	5.14e-55	-0.033137	0.35649
GCST90274761	AXIN1	GWAS Catalog database	OLP	12	0.373637	0.0912947	0.102615	16.0798	0.138195	0.0253085	0.334815
GCST90274848	VEGFA	GWAS Catalog database	OLP	38	0.383154	0.0304286	0.0348912	29.214	0.815595	0.00500535	0.497263
GCST90274820	LIFR	GWAS Catalog database	OLP	26	0.391133	-0.0444147	0.0517917	32.5217	0.143464	0.00864426	0.408898
GCST90274838	TGFA	GWAS Catalog database	OLP	20	0.42898	0.149467	0.188975	150.428	1.81e-22	0.0361707	0.355763
GCST90274802	IL17C	GWAS Catalog database	OLP	32	0.438456	-0.0388725	0.0501708	22.317	0.872803	0.00247526	0.824037
GCST90274832	PDCD1L1	GWAS Catalog database	OLP	26	0.440283	0.0468612	0.0607234	29.5956	0.23979	0.0150755	0.198848
GCST90274835	SLAM	GWAS Catalog database	OLP	42	0.452754	0.0566537	0.0754546	132.239	1.57e-11	0.00560007	0.711906
GCST90274810	IL24	GWAS Catalog database	OLP	16	0.456757	-0.0674762	0.0906698	18.4486	0.239818	0.00962092	0.683641
GCST90274777	CST5	GWAS Catalog database	OLP	1426	0.466216	0.00851302	0.0116833	1553.71	0.0092754	-0.000148078	0.924385
GCST90274805	IL1A	GWAS Catalog database	OLP	26	0.468717	0.0641225	0.0884976	63.8689	3e-05	-0.0599983	0.00355717
GCST90274800	IL15RA	GWAS Catalog database	OLP	25	0.46916	-0.0686709	0.0948693	198.274	2.26e-29	-0.023587	0.35731
GCST90274784	CXCL9	GWAS Catalog database	OLP	32	0.475544	-0.0585975	0.0821282	82.4044	1.51e-06	-0.0104036	0.510388
GCST90274760	ARTN	GWAS Catalog database	OLP	29	0.47672	-0.0364233	0.0511859	25.2856	0.612249	0.00347597	0.762396
GCST90274767	CCL23	GWAS Catalog database	OLP	37	0.477489	-0.0213392	0.0300405	35.8636	0.475042	-0.00663184	0.364034
GCST90274799	IL13	GWAS Catalog database	OLP	23	0.515926	0.0385884	0.0593997	29.3951	0.133923	-0.0178574	0.120902
GCST90274794	IFNG	GWAS Catalog database	OLP	18	0.531951	0.0402553	0.0644053	11.9007	0.806112	-0.00685316	0.592346
GCST90274763	CASP8	GWAS Catalog database	OLP	17	0.562744	0.0424155	0.0732855	17.0635	0.381497	0.0117233	0.396902
GCST90274789	FGF23	GWAS Catalog database	OLP	22	0.568425	-0.056066	0.0982972	44.3611	0.00209902	-0.013587	0.482128
GCST90274797	IL10RB	GWAS Catalog database	OLP	32	0.582817	0.0194167	0.0353498	39.5049	0.140591	-0.00478946	0.567688
GCST90274783	CXCL6	GWAS Catalog database	OLP	1351	0.583294	-0.00647868	0.0118099	1492.84	0.00378868	0.000336197	0.836969
GCST90274824	CCL13	GWAS Catalog database	OLP	30	0.591285	-0.0295954	0.055115	57.663	0.00119537	-0.0139165	0.331589
GCST90274790	FGF5	GWAS Catalog database	OLP	1408	0.600449	0.00566587	0.0108178	1658.97	3.32e-06	0.000738235	0.637461
GCST90274829	NTF3	GWAS Catalog database	OLP	28	0.60401	0.0302483	0.0583221	29.8457	0.321132	-0.0137466	0.253997
GCST90274782	CXCL5	GWAS Catalog database	OLP	19	0.619876	-0.0213708	0.043084	10.1959	0.925324	-0.00676322	0.432142
GCST90274785	DNER	GWAS Catalog database	OLP	26	0.660105	0.0356524	0.0810709	43.2142	0.013258	0.0406526	0.015999
GCST90274766	CCL20	GWAS Catalog database	OLP	28	0.681768	0.0347123	0.0846536	59.11	0.000344665	-0.00936902	0.646343
GCST90274812	IL33	GWAS Catalog database	OLP	19	0.686054	0.0249329	0.0616822	9.4577	0.948179	-0.0171902	0.242936
GCST90274770	CCL4	GWAS Catalog database	OLP	43	0.702285	-0.0111364	0.0291348	61.8346	0.0247153	0.00343127	0.731824
GCST90274804	IL18R1	GWAS Catalog database	OLP	1430	0.706612	-0.0041268	0.0109636	1550.91	0.0128413	-0.0019263	0.197238
GCST90274758	EIF4EBP1	GWAS Catalog database	OLP	15	0.717872	0.0251626	0.0696438	14.1443	0.439017	0.0199249	0.246851
GCST90274764	CCL11	GWAS Catalog database	OLP	27	0.727282	0.020821	0.059703	40.5342	0.0345484	0.0182349	0.169607
GCST90274779	CXCL1	GWAS Catalog database	OLP	25	0.734228	-0.0161992	0.047714	22.6159	0.542556	0.0110705	0.276057
GCST90274844	TRANCE	GWAS Catalog database	OLP	49	0.755938	-0.0175469	0.0564537	119.397	5.16e-08	0.00490843	0.687886
GCST90274768	CCL25	GWAS Catalog database	OLP	1460	0.758064	-0.00344844	0.0111954	1707.73	5.98e-06	-0.000368821	0.803904
GCST90274819	LIF	GWAS Catalog database	OLP	18	0.758131	-0.0217503	0.0706324	13.5575	0.698139	0.0003945	0.977589
GCST90274769	CCL28	GWAS Catalog database	OLP	37	0.779036	-0.0187515	0.0668323	60.1251	0.00706062	0.00316097	0.813126
GCST90274771	CD244	GWAS Catalog database	OLP	34	0.781147	0.0127852	0.0460187	38.8838	0.221772	0.0017699	0.857205
GCST90274826	MMP1	GWAS Catalog database	OLP	38	0.79205	0.0129216	0.0490107	61.7647	0.00650627	0.0100822	0.398208
GCST90274803	IL18	GWAS Catalog database	OLP	30	0.809268	0.0126762	0.0525177	44.0932	0.0359617	0.0143772	0.292165
GCST90274815	IL6	GWAS Catalog database	OLP	15	0.819365	-0.0223649	0.0979364	29.2378	0.00970265	-0.0202103	0.369558
GCST90274839	TNF	GWAS Catalog database	OLP	25	0.845828	0.0123784	0.0636603	26.8382	0.312051	0.00901894	0.519444
GCST90274823	CCL7	GWAS Catalog database	OLP	28	0.852741	-0.0086945	0.0468396	13.5767	0.985054	-0.00342316	0.784671
GCST90274792	GDNF	GWAS Catalog database	OLP	30	0.891939	-0.00580836	0.0427553	25.3499	0.659969	0.00441518	0.668049
GCST90274806	IL2	GWAS Catalog database	OLP	18	0.894411	-0.00908022	0.0684139	9.80347	0.911649	-0.00345025	0.841045
GCST90274847	PLAU	GWAS Catalog database	OLP	43	0.902196	-0.00820934	0.0668033	122.487	8.4e-10	-0.0128416	0.362682
GCST90274843	TRAIL	GWAS Catalog database	OLP	36	0.908348	0.00518663	0.0450529	69.5077	0.000459514	0.00965011	0.364924
GCST90274791	FLT3LG	GWAS Catalog database	OLP	46	0.918387	0.00416327	0.0406307	51.4461	0.236056	0.0106396	0.149254
GCST90274807	IL20	GWAS Catalog database	OLP	23	0.932911	0.00566438	0.0672865	25.5478	0.271603	0.0200219	0.366818
GCST90274831	OSM	GWAS Catalog database	OLP	21	0.945099	-0.00551226	0.0800478	38.137	0.00852042	0.00978066	0.567838
GCST90274776	CSF1	GWAS Catalog database	OLP	24	0.954484	-0.00369258	0.0646956	29.8349	0.154201	0.0266508	0.0802873
GCST90274837	STAMBP	GWAS Catalog database	OLP	21	0.96868	0.00292738	0.0745563	24.5209	0.220378	-0.0139616	0.461949
GCST90274836	SULT1A1	GWAS Catalog database	OLP	30	0.983121	0.000866695	0.0409673	24.0211	0.72789	0.00848074	0.421935
GCST90274817	IL8	GWAS Catalog database	OLP	27	0.990409	-0.000824587	0.068598	38.2309	0.0576357	-0.000732205	0.953434
Supplementary table 3. Results of the analysis of inflammatory cytokines derived from the GWAS Catalog database (Inflammatory cytokines on OLP)

## Sheet: Supplementary table 4
Exposure	Database	Outcome	nSNPs	Pval (IVW)	Beta (IVW)	SE (IVW)	Cochran’s Q (IVW)	Qpval (IVW)	Egger intercept	Pval (pleiotropy)
OLP	University of Bristol database	HGF	82	9.32e-05	-0.0547659	0.0140151	78.6979	0.551749	0.00111744	0.79941
OLP	University of Bristol database	IL17	82	0.00176533	-0.0489625	0.0156574	94.79	0.140266	0.0120023	0.0133779
OLP	University of Bristol database	MCP3	75	0.00441534	-0.129812	0.0455985	98.9027	0.0282302	0.0128782	0.361126
OLP	University of Bristol database	RANTES	81	0.0051118	0.0609822	0.0217801	72.3432	0.71655	-0.00209453	0.758205
OLP	University of Bristol database	SCF	81	0.041694	-0.0286043	0.0140454	66.2052	0.865832	0.00490159	0.267008
OLP	University of Bristol database	IFNG	82	0.0526292	-0.0317035	0.0163593	102.702	0.052163	0.00861205	0.0928408
OLP	University of Bristol database	EOTAXIN	81	0.0550743	-0.0276788	0.0144289	82.9333	0.389087	0.00283548	0.532302
OLP	University of Bristol database	FGFBASIC	82	0.0878202	-0.0249863	0.0146375	74.8994	0.669726	0.00522727	0.257069
OLP	University of Bristol database	IL16	81	0.111074	0.0342161	0.0214739	70.2597	0.773501	-0.00178098	0.790838
OLP	University of Bristol database	GROA	81	0.121885	-0.0375501	0.0242743	103.437	0.0401234	0.00178292	0.815571
OLP	University of Bristol database	CTACK	81	0.183715	0.0304769	0.0229253	95.5744	0.11289	-0.00203151	0.778326
OLP	University of Bristol database	IL2	80	0.185362	-0.0284649	0.0214923	66.6028	0.838759	0.00995643	0.141479
OLP	University of Bristol database	IL1B	81	0.186626	-0.0290165	0.0219718	60.3752	0.95016	0.00815898	0.237698
OLP	University of Bristol database	SDF1A	82	0.203894	-0.018696	0.0147151	83.602	0.399535	0.0081693	0.0757764
OLP	University of Bristol database	PDGFBB	82	0.217999	0.0173181	0.0140585	66.2991	0.881024	0.00271938	0.53778
OLP	University of Bristol database	IL10	82	0.263579	-0.016232	0.0145191	67.3348	0.861608	0.0031785	0.486297
OLP	University of Bristol database	TRAIL	81	0.26662	0.0167983	0.0151216	92.0408	0.168514	-0.00941607	0.0453768
OLP	University of Bristol database	IL1RA	81	0.274043	-0.0233394	0.0213379	82.5513	0.400448	0.0093718	0.160315
OLP	University of Bristol database	IL6	82	0.310787	-0.0149416	0.0147415	88.3196	0.270716	0.00872194	0.0579912
OLP	University of Bristol database	GCSF	82	0.328883	-0.014221	0.0145652	83.6713	0.397479	0.00435873	0.341885
OLP	University of Bristol database	IL18	81	0.460874	-0.0154945	0.0210121	74.3058	0.658458	0.00934113	0.157891
OLP	University of Bristol database	IL4	82	0.461063	0.0104612	0.0141924	72.0626	0.750767	0.00272973	0.540279
OLP	University of Bristol database	IP10	81	0.514069	-0.0160387	0.0245798	110.805	0.012887	0.00761153	0.323641
OLP	University of Bristol database	IL12P70	82	0.521404	-0.00900347	0.014042	70.0633	0.80186	0.00248817	0.572584
OLP	University of Bristol database	MIP1A	81	0.521777	-0.0136664	0.0213334	78.1167	0.53873	0.0146897	0.030152
OLP	University of Bristol database	IL2RA	81	0.617726	-0.0107197	0.021479	84.5505	0.342504	0.00893811	0.183802
OLP	University of Bristol database	IL9	81	0.656658	0.00934755	0.0210279	74.8061	0.643127	0.00691807	0.294481
OLP	University of Bristol database	MCP1MCAF	81	0.6819	-0.0059074	0.0144128	83.9339	0.359959	0.0090577	0.0434083
OLP	University of Bristol database	TNFA	81	0.68202	-0.00882625	0.0215427	69.9558	0.781319	0.000114408	0.98646
OLP	University of Bristol database	IL13	81	0.688004	0.00852072	0.0212188	71.635	0.736525	0.00960077	0.151157
OLP	University of Bristol database	SCGFB	81	0.714152	0.00765001	0.0208854	56.7688	0.977151	-0.00466516	0.475868
OLP	University of Bristol database	MIP1b	81	0.720129	-0.00504089	0.0140694	67.6772	0.835424	0.0014799	0.737074
OLP	University of Bristol database	MIF	81	0.757844	0.00665478	0.0215844	81.195	0.441693	-0.000593602	0.930386
OLP	University of Bristol database	MCSF	81	0.772903	0.00743287	0.0257567	74.7375	0.64524	0.000131688	0.986923
OLP	University of Bristol database	BNGF	81	0.78121	-0.00652186	0.0234817	96.533	0.100555	0.0142652	0.0507114
OLP	University of Bristol database	IL5	81	0.79537	0.00564688	0.0217737	65.6433	0.876457	0.0123112	0.0738727
OLP	University of Bristol database	VEGF	82	0.832489	-0.0032005	0.0151316	69.2986	0.819826	0.00452728	0.341413
OLP	University of Bristol database	TNFB	58	0.867988	-0.00589231	0.0354501	48.9856	0.766001	-0.0229534	0.031242
OLP	University of Bristol database	MIG	81	0.88932	0.00289979	0.0208372	73.2503	0.690153	0.0133023	0.0439311
OLP	University of Bristol database	IL8	81	0.967467	0.000869433	0.0213169	54.1316	0.98825	0.00963564	0.15106
OLP	University of Bristol database	IL7	80	0.994746	-0.000143289	0.0217599	76.4401	0.560676	0.00749996	0.271927
Supplementary table 4. Results of the analysis of inflammatory cytokines derived from the University of Bristol database (OLP on inflammatory cytokines)

## Sheet: Supplementary table 5
Exposure	Database	Outcome	Gene ID	nSNPs	Pval (IVW)	Beta (IVW)	SE (IVW)	Cochran’s Q (IVW)	Qpval (IVW)	Egger intercept	Pval (pleiotropy)
OLP	GWAS Catalog database	GCST90274840	PLAU	107	1.73e-05	-0.0499763	0.0116286	124.131	0.110141	0.00575067	0.138837
OLP	GWAS Catalog database	GCST90274814	SCF	107	2e-05	-0.0493448	0.0115705	121.397	0.145597	0.00434545	0.260604
OLP	GWAS Catalog database	GCST90274788	CDCP1	107	3.9e-05	-0.0579322	0.014084	193.014	5.05e-07	0.00931081	0.0465743
OLP	GWAS Catalog database	GCST90274796	DNER	107	0.00126441	-0.0369851	0.011472	124.816	0.102395	0.00447033	0.24437
OLP	GWAS Catalog database	GCST90274778	IL2	107	0.00134776	0.038612	0.0120451	97.1613	0.71859	0.00626268	0.122917
OLP	GWAS Catalog database	GCST90274780	CCL19	107	0.00190951	-0.0601595	0.0193816	331.314	5.13e-25	0.0126915	0.0484491
OLP	GWAS Catalog database	GCST90274762	CXCL9	107	0.00240616	0.0320676	0.0105663	107.837	0.432033	0.00332118	0.347289
OLP	GWAS Catalog database	GCST90274795	CX3CL1	107	0.00354298	-0.0368222	0.0126267	146.985	0.00521399	0.01148	0.0057607
OLP	GWAS Catalog database	GCST90274772	PDCD1L1	107	0.00412343	-0.0307321	0.0107134	105.125	0.505751	0.00348171	0.332139
OLP	GWAS Catalog database	GCST90274801	CCL11	107	0.00486242	-0.030203	0.0107254	89.3381	0.877797	0.00016668	0.962856
OLP	GWAS Catalog database	GCST90274842	CD6	107	0.0097101	-0.0310095	0.0119914	129.961	0.0569605	0.00284907	0.477928
OLP	GWAS Catalog database	GCST90274816	SLAM	107	0.00995567	-0.0315425	0.0122383	134.877	0.030593	0.00123975	0.762377
OLP	GWAS Catalog database	GCST90274818	ARTN	107	0.0109079	-0.0340357	0.0133702	129.497	0.0602169	0.00529081	0.237988
OLP	GWAS Catalog database	GCST90274821	CXCL10	107	0.0145496	0.0269926	0.0110471	110.267	0.368853	0.00424221	0.249724
OLP	GWAS Catalog database	GCST90274830	IL7	107	0.0165538	-0.0260901	0.0108869	103.515	0.55019	0.0109505	0.00314444
OLP	GWAS Catalog database	GCST90274775	IL18	107	0.0172656	-0.0258729	0.0108664	106.317	0.473073	-0.00215393	0.55395
OLP	GWAS Catalog database	GCST90274822	CD5	107	0.0178492	-0.033779	0.0142604	187.387	1.87e-06	0.00626012	0.189522
OLP	GWAS Catalog database	GCST90274841	IL8	107	0.0255962	-0.0241426	0.0108152	91.0947	0.84842	0.00385251	0.286325
OLP	GWAS Catalog database	GCST90274781	CCL23	107	0.0260277	-0.0254634	0.0114401	118.936	0.184058	-0.00303641	0.427836
OLP	GWAS Catalog database	GCST90274793	ADA	107	0.0267635	-0.0255614	0.0115404	122.397	0.131772	0.0131561	0.000475805
OLP	GWAS Catalog database	GCST90274759	CCL28	107	0.0281168	-0.0249185	0.011349	125.597	0.0940799	0.00843838	0.0249986
OLP	GWAS Catalog database	GCST90274811	NRTN	107	0.0303292	-0.0273471	0.012627	117.044	0.217959	0.00665688	0.115488
OLP	GWAS Catalog database	GCST90274833	MCP1	107	0.035855	-0.0240916	0.01148	119.564	0.17364	0.00653899	0.0872646
OLP	GWAS Catalog database	GCST90274813	VEGFA	107	0.0359338	-0.0226112	0.0107792	89.5114	0.875075	0.00161188	0.653933
OLP	GWAS Catalog database	GCST90274765	CD244	107	0.0378722	-0.0253134	0.012192	135.691	0.0274459	0.00706907	0.0820174
OLP	GWAS Catalog database	GCST90274774	LIFR	107	0.0511576	-0.023135	0.0118632	110.233	0.369724	0.00154007	0.701829
OLP	GWAS Catalog database	GCST90274809	IL5	107	0.0553309	0.0245726	0.0128231	116.56	0.227248	-0.00865438	0.0422921
OLP	GWAS Catalog database	GCST90274808	TNFB	107	0.062038	-0.0639192	0.0342542	833.015	3.05e-113	0.0207166	0.069768
OLP	GWAS Catalog database	GCST90274786	IL20RA	107	0.064632	0.0261231	0.0141374	142.801	0.00996878	-0.00277244	0.559401
OLP	GWAS Catalog database	GCST90274827	CD40	107	0.0670319	-0.0193754	0.0105792	105.52	0.494897	0.0113756	0.00169789
OLP	GWAS Catalog database	GCST90274846	CCL13	107	0.0755775	-0.0198637	0.0111785	112.67	0.310501	0.00190681	0.610653
OLP	GWAS Catalog database	GCST90274798	TNFRSF11B	107	0.0876309	-0.0188575	0.0110405	121.469	0.144564	0.00784078	0.0326178
OLP	GWAS Catalog database	GCST90274834	IL12B	107	0.0961416	0.0405363	0.0243629	533.613	3e-58	-0.0173475	0.0315762
OLP	GWAS Catalog database	GCST90274845	CST5	107	0.100735	-0.0175368	0.0106847	99.4669	0.659909	0.00700781	0.0515935
OLP	GWAS Catalog database	GCST90274828	FLT3LG	107	0.107994	-0.0195461	0.012161	134.29	0.0330496	0.00975889	0.0152415
OLP	GWAS Catalog database	GCST90274787	FGF23	107	0.110868	0.0182097	0.0114217	122.933	0.124771	-0.00343499	0.370434
OLP	GWAS Catalog database	GCST90274825	CXCL5	107	0.112179	-0.0187738	0.0118188	124.259	0.10866	0.00881093	0.0241939
OLP	GWAS Catalog database	GCST90274773	S100A12	107	0.116031	-0.0173511	0.01104	108.708	0.409002	0.00364554	0.322881
OLP	GWAS Catalog database	GCST90274761	STAMBP	107	0.117246	-0.0168743	0.0107724	84.0989	0.942456	0.00454075	0.208643
OLP	GWAS Catalog database	GCST90274848	EIF4EBP1	107	0.118177	-0.0170539	0.0109147	98.4176	0.687096	0.00445315	0.222312
OLP	GWAS Catalog database	GCST90274820	CCL8	107	0.129434	-0.0165747	0.0109307	97.1956	0.717745	0.00452167	0.216601
OLP	GWAS Catalog database	GCST90274838	CASP8	107	0.131679	-0.0171348	0.0113662	115.613	0.246134	0.00617125	0.102716
OLP	GWAS Catalog database	GCST90274802	IL24	107	0.144679	0.0178698	0.0122515	70.0188	0.997254	-0.000968109	0.813053
OLP	GWAS Catalog database	GCST90274832	MMP10	107	0.146793	0.0158044	0.0108925	101.795	0.597462	-0.00640476	0.07994
OLP	GWAS Catalog database	GCST90274835	IL18R1	107	0.147139	0.100841	0.0695596	4371.48	0	0.0202674	0.384673
OLP	GWAS Catalog database	GCST90274810	TNFSF12	107	0.14728	-0.0162252	0.0111959	114.999	0.258858	-0.00298084	0.427115
OLP	GWAS Catalog database	GCST90274777	MMP1	107	0.152811	-0.0166826	0.0116688	119.838	0.169212	0.00639593	0.0995097
OLP	GWAS Catalog database	GCST90274805	TRANCE	107	0.154368	-0.0223002	0.0156572	220.942	4.32e-10	-0.00320635	0.540682
OLP	GWAS Catalog database	GCST90274800	IL10RB	107	0.159893	-0.0155079	0.0110343	114.352	0.272679	0.00608816	0.0986973
OLP	GWAS Catalog database	GCST90274784	HGF	107	0.179408	-0.0151694	0.0112987	120.026	0.166238	-0.00030007	0.936991
OLP	GWAS Catalog database	GCST90274760	IL17C	107	0.200809	0.0183353	0.0143329	149.611	0.00340615	-0.00663615	0.166953
OLP	GWAS Catalog database	GCST90274767	CXCL11	107	0.234069	-0.0148986	0.0125204	140.071	0.0149068	0.0109318	0.00803813
OLP	GWAS Catalog database	GCST90274799	GDNF	107	0.24112	-0.012559	0.0107142	106.186	0.476645	0.00246856	0.492466
OLP	GWAS Catalog database	GCST90274794	TGFA	107	0.248884	0.0126385	0.0109608	108.54	0.41341	-0.00370054	0.312578
OLP	GWAS Catalog database	GCST90274763	CCL4	107	0.252011	-0.0133954	0.0116941	121.369	0.145996	0.00412464	0.291417
OLP	GWAS Catalog database	GCST90274789	TGFB1	107	0.271989	-0.0121147	0.0110285	111.325	0.342594	0.00450124	0.2223
OLP	GWAS Catalog database	GCST90274797	CCL7	107	0.278094	-0.0136944	0.0126261	114.595	0.267434	-0.000345806	0.934931
OLP	GWAS Catalog database	GCST90274783	FGF5	107	0.279079	-0.0132805	0.0122696	116.27	0.232942	0.00392755	0.342472
OLP	GWAS Catalog database	GCST90274824	IL4	107	0.309476	-0.0129389	0.0127311	114.762	0.263862	4.08e-05	0.992391
OLP	GWAS Catalog database	GCST90274790	IL6	107	0.333859	-0.0106311	0.011001	109.29	0.393833	0.000249955	0.945888
OLP	GWAS Catalog database	GCST90274829	OSM	107	0.337408	0.0104756	0.0109201	100.857	0.622901	-0.00359899	0.323603
OLP	GWAS Catalog database	GCST90274782	IL10	107	0.358162	0.0118032	0.0128453	147.342	0.00492479	-0.00603412	0.159215
OLP	GWAS Catalog database	GCST90274785	IL2RB	107	0.411364	-0.010035	0.0122156	109.169	0.396961	0.00290449	0.479828
OLP	GWAS Catalog database	GCST90274766	IL17A	107	0.411727	-0.0104961	0.0127867	118.649	0.18895	0.00339659	0.429042
OLP	GWAS Catalog database	GCST90274812	NTF3	107	0.436785	-0.00880835	0.0113271	117.688	0.205996	0.000561776	0.882605
OLP	GWAS Catalog database	GCST90274770	CCL3	107	0.439206	-0.00905015	0.0116997	124.553	0.105316	0.00110689	0.777549
OLP	GWAS Catalog database	GCST90274804	TRAIL	107	0.461865	0.0079503	0.0108053	104.713	0.517104	-0.00268815	0.456797
OLP	GWAS Catalog database	GCST90274758	NGFB	107	0.498912	-0.00754199	0.0111534	119.932	0.16773	-0.00135315	0.718788
OLP	GWAS Catalog database	GCST90274764	CXCL6	107	0.523489	-0.00721199	0.0113045	113.561	0.290145	0.0051392	0.173211
OLP	GWAS Catalog database	GCST90274779	SIRT2	107	0.549703	-0.00649875	0.0108637	92.4322	0.823436	0.0044137	0.224607
OLP	GWAS Catalog database	GCST90274844	CCL20	107	0.556053	-0.00682415	0.0115916	120.11	0.164909	-0.0024338	0.530171
OLP	GWAS Catalog database	GCST90274768	FGF21	107	0.613443	0.00640461	0.0126783	142.385	0.0106112	-0.0017524	0.679454
OLP	GWAS Catalog database	GCST90274819	LIF	107	0.613661	0.00611001	0.0121025	102.954	0.565658	0.00353394	0.384295
OLP	GWAS Catalog database	GCST90274769	CSF1	107	0.676217	-0.00443032	0.0106082	102.458	0.579285	0.00732527	0.0410403
OLP	GWAS Catalog database	GCST90274771	AXIN1	107	0.746201	-0.00393944	0.0121718	94.5765	0.778885	0.00366218	0.369055
OLP	GWAS Catalog database	GCST90274826	IL15RA	107	0.758084	0.00425245	0.0138068	145.387	0.00670756	0.00255682	0.583548
OLP	GWAS Catalog database	GCST90274803	IL20	107	0.780039	0.00343939	0.0123157	112.295	0.31931	0.0025321	0.541906
OLP	GWAS Catalog database	GCST90274815	IL13	107	0.81011	-0.00308673	0.0128462	119.686	0.171656	0.00271621	0.529184
OLP	GWAS Catalog database	GCST90274839	IL22RA1	107	0.816098	-0.00285694	0.0122844	85.2387	0.931192	0.00163185	0.691012
OLP	GWAS Catalog database	GCST90274823	CCL25	107	0.830689	0.00229705	0.010743	94.0967	0.789316	0.00386691	0.281798
OLP	GWAS Catalog database	GCST90274792	TNF	107	0.83143	-0.00284195	0.0133508	128.814	0.0652907	-0.00377558	0.399602
OLP	GWAS Catalog database	GCST90274806	TNFRSF9	107	0.847185	0.00271022	0.0140637	142.276	0.0107848	0.0045967	0.329734
OLP	GWAS Catalog database	GCST90274847	TSLP	107	0.85571	0.00244053	0.0134215	127.398	0.0769271	0.0047199	0.29369
OLP	GWAS Catalog database	GCST90274843	TNFSF14	107	0.874984	-0.00192462	0.0122329	104.945	0.510704	0.00244194	0.550785
OLP	GWAS Catalog database	GCST90274791	IL10RA	107	0.878833	-0.00184607	0.0121095	100.008	0.645619	0.00257818	0.52527
OLP	GWAS Catalog database	GCST90274807	IL1A	107	0.906886	-0.00181137	0.0154861	173.657	3.76e-05	0.0115203	0.025385
OLP	GWAS Catalog database	GCST90274831	IL33	107	0.930427	0.00104871	0.0120116	84.242	0.941122	-0.00450833	0.264584
OLP	GWAS Catalog database	GCST90274776	IFNG	107	0.940548	-0.000890911	0.0119456	100.637	0.628829	0.000666819	0.867929
OLP	GWAS Catalog database	GCST90274837	CXCL1	107	0.944998	-0.000794738	0.0115197	119.037	0.182341	-0.00224077	0.561217
OLP	GWAS Catalog database	GCST90274836	SULT1A1	107	0.994775	8.09e-05	0.0123603	89.3744	0.87723	0.00445174	0.281625
OLP	GWAS Catalog database	GCST90274817	FGF19	107	0.994964	7.81e-05	0.0123764	136.043	0.0261742	-0.00119373	0.773253
Supplementary table 5. Results of the analysis of inflammatory cytokines derived from the GWAS Catalog database (OLP on inflammatory cytokines)
